# Supplementary material for: Barriers to and enablers of the HIV services continuum among gay and bisexual men worldwide: Findings from the Global Men’s Health and Rights Study
Source: PLoS One. 2023 May 4;18(5):e0281578. doi: 10.1371/journal.pone.0281578 (PMC10159196; doi:10.1371/journal.pone.0281578)
Supplement: S1 Data — (XLSX) [file pone.0281578.s001.xlsx]

## Sheet: Codebook
Variable Name	Long Name	Supplementary	Access Variables	Calculated	Regression Analysis			Question (N)	Question (Text)	Calculation	Minimum Score	Maximum Score	Notes	Possible Answers
					Dependent Variable	Explanatory Variable	Control Variable
age	Age			TRUE			TRUE	Q27	In what year were you born?	2020 - [Q27], then if >=30, "over30", else "under30"	under30	over30	Respondents enter year of birth	1904 - 2005
commengage	Community Engagement			TRUE				Q234, Q235, Q236, Q237, Q238, Q239, Q240, Q241, Q242, Q243	[Numerous]	SUM(234:243)	5	50		o Never (1) o Once or twice (2) o About 6 times (3) o About 12 times (4) o More than 12 times (5)
commsupp	Community-Based Support		TRUE		TRUE			Q78	How accessible are community-based support or self-help groups or individual counseling?	If somewhat or completely accessible, then output "1", else output "0"	0	1		o Completely inaccessible (1) o Somewhat inaccessible (2) o Neither accessible nor inaccessible (3) o Somewhat accessible (4) o Completely accessible (5)
condoms	Condom Access		TRUE		TRUE			Q48	In your community, how accessible are free or affordable condoms?	If somewhat or completely accessible, then output "1", else output "0"	0	1		o Completely inaccessible (1) o Somewhat inaccessible (2) o Neither accessible nor inaccessible (3) o Somewhat accessible (4) o Completely accessible (5)
country	Country							Q3b	What country do you live in currently?
csa	Childhood Sexual Abuse			TRUE				Q113, Q114, Q116	[Numerous]	If 113<16 & Q114=3 & Q116=1, then CSA = yes (1); otherwise CSA = no (0)	0	1		[Numerous]
hiv_care	HIV Care Services Access		TRUE		TRUE			Q66	In your community, how accessible are free or affordable HIV Care (medical services for people living with HIV, whether they are on ART or not)	If somewhat or completely accessible, then output "1", else output "0"	0	1		o Completely inaccessible (1) o Somewhat inaccessible (2) o Neither accessible nor inaccessible (3) o Somewhat accessible (4) o Completely accessible (5)
hiv_prev	HIV Prevention Access		TRUE		TRUE			Q72	In your community, how accessible are: HIV risk-prevention programs tailored for gay | bisexual | MSM?	If somewhat or completely accessible, then output "1", else output "0"	0	1		o Completely inaccessible (1) o Somewhat inaccessible (2) o Neither accessible nor inaccessible (3) o Somewhat accessible (4) o Completely accessible (5)
hiv_testing	HIV Testiing Access		TRUE		TRUE			Q63	In your community, how accessible is free or affordable: HIV testing?	If somewhat or completely accessible, then output "1", else output "0"	0	1		o Completely inaccessible (1) o Somewhat inaccessible (2) o Neither accessible nor inaccessible (3) o Somewhat accessible (4) o Completely accessible (5)
hiv_tx	HIV Treatment Access		TRUE		TRUE			Q69	In your community, how accessible is free or affordable antiretroviral treatment for HIV (ART)?	If somewhat or completely accessible, then output "1", else output "0"	0	1		o Completely inaccessible (1) o Somewhat inaccessible (2) o Neither accessible nor inaccessible (3) o Somewhat accessible (4) o Completely accessible (5)
language	Language							-	-				The language the survey was taken in	Arabic, Chinese (Mandarin), English, French, Portuguese, Russian, Spanish, Vietnamese
lube	Lubricant Access		TRUE		TRUE			Q51	In your community, how accessible are free or affordable: condom-compatible lubricants?	If somewhat or completely accessible, then output "1", else output "0"	0	1		o Completely inaccessible (1) o Somewhat inaccessible (2) o Neither accessible nor inaccessible (3) o Somewhat accessible (4) o Completely accessible (5)
mentalhealth	Mental Health Care Access		TRUE		TRUE			Q57	In your community, how accessible are free or affordable: mental health services (includes both non-professional and professional services)	If somewhat or completely accessible, then output "1", else output "0"	0	1		o Completely inaccessible (1) o Somewhat inaccessible (2) o Neither accessible nor inaccessible (3) o Somewhat accessible (4) o Completely accessible (5)
needs	Ability to Meet Financial Needs						TRUE	Q215	Have you enough money to meet your needs?		1	5		o Not at all (1) o A little (2) o Moderately (3) o Mostly (4) o Completely (5)
prep	PrEP Access		TRUE		TRUE			Q198b	In your community, how accessible is PrEP?	If somewhat or completely accessible, then output "1", else output "0"	0	1		o Completely inaccessible (1) o Somewhat inaccessible (2) o Neither accessible nor inaccessible (3) o Somewhat accessible (4) o Completely accessible (5)
procomfort	Comfort with Provider			TRUE		TRUE		Q176, Q177	In your country, how comfortable do you feel discussing your sexual health concerns with your health care provider? / In your country, how comfortable would you feel discussing HIV with your health care provider?	Q176 + Q177	2	10		o Very uncomfortable (1) o Somewhat uncomfortable (2) o Neither comfortable nor uncomfortable (3) o Somewhat comfortable (4) o Very comfortable (5)
prodiscrim	MSM Provider Discrimination Scale			TRUE		TRUE		Q165, Q166, Q167, Q168, Q169	[Numerous]	SUM(165:169)	5	25		o No-Never (1) o Yes-once (2) o Yes-2 to 3 times (3) o Yes-4 to 5 times (4) o Yes more than 5 times (5)
pwud_tx	Treatment Access for PWUD		TRUE		TRUE			Q75	In your community, how available are free or affordable: treatment programs for people who use drugs?	If somewhat or completely accessible, then output "1", else output "0"	0	1		o Completely inaccessible (1) o Somewhat inaccessible (2) o Neither accessible nor inaccessible (3) o Somewhat accessible (4) o Completely accessible (5)
region_alt	Region (Alternative)	TRUE						-	-				Regions identified by the lead investigators	EECA, LAC, MENA, West Africa, SSA
region_wb	Region (World Bank)	TRUE						-	-				Taken from World Bank list of economies	East Asia & Pacific, Europe & Central Asia, Latin America & Caribbean, Middle East & North Africa, North America, South Asia, Sub-Saharan Africa
responseid	Response ID							-	-				Unique identifier for each survey response assigned by Qualtrics
sexstigma	MSM Sexual Stigma Scale			TRUE		TRUE		Q147, Q148, Q149, Q150, Q151, Q152, Q153	[Numerous]	SUM(147:153)	7	35		o None (1) o A few (2) o Some (3) o Most (4) o All (5)
sti_testing	STI Testing Access		TRUE		TRUE			Q42	In your community, how accessible is free or affordable: TESTING for sexually transmitted infections (other than HIV; e.g., syphilis, gonorrhea, chlamydia)?	If somewhat or completely accessible, then output "1", else output "0"	0	1		o Completely inaccessible (1) o Somewhat inaccessible (2) o Neither accessible nor inaccessible (3) o Somewhat accessible (4) o Completely accessible (5)
sti_tx	STI Treatment Access		TRUE		TRUE			Q45	In your community, how accessible is free or affordable: TREATMENT for sexually transmitted infections?	If somewhat or completely accessible, then output "1", else output "0"	0	1		o Completely inaccessible (1) o Somewhat inaccessible (2) o Neither accessible nor inaccessible (3) o Somewhat accessible (4) o Completely accessible (5)
stigmadiscrim	Stigma & Discrimination			TRUE		TRUE		Q146a	Have you ever experienced any of the following because you were perceived to be gay | bisexual | MSM? Select all that apply. - Selected Choice	If at least one of 1-13 were selected, then 1, else if 14 was selected and entered response constitutes S&D, then 1, else 0	0	1		▢ Someone called the police on you (1) ▢ Someone blackmailed to call the police on you (2) ▢ Your family has used the law to punish your homosexuality (3) ▢ Someone reported you to the police (4) ▢ The police harassed you (5) ▢ The police arrested you (6) ▢ You spent jail time (7) ▢ Someone evicted you from your home (8) ▢ Someone expelled you from school or college (9) ▢ Someone fired you from w…
timerecorded	Time Response Was Recorded							-	-		2019-09-04 08:32:51	2020-03-29 23:59:58	Collected automatically by Qualtrics
income	Country Income Level	TRUE						-	-	-	1	4	Sourced from the World Bank
crim2	Criminalization indicator 2	TRUE						-	-	-	1	2	dichotomous	1=Crim if Crim3=1 or Crim3=1 and 2 or Crim3=1 and 2 and 3 or Crim3=2 and not 3; 2=Noncrim if Crim3=3 or Crim3=2 and 3
crim3	Criminalization indicator 3	TRUE						-	-	-	1	3		1=Ilegal; 2=Barrier; 3=Legal
Cronbach's Alpha Scores
Scale	Overall
Sexual Stigma	0.81
Violence	0.72
Discrimination	0.6
Health Provider Stigma	0.87
Comfort with Provider	0.86
Community Engagement	0.6

## Sheet: Reference
Region Name	Code	Source		Income category	Code	Source
East Asia & Pacific	1	World Bank		Low income	1	World Bank
Europe & Central Asia	2	World Bank		Lower middle income	2	World Bank
Latin America & Caribbean	3	World Bank		Upper middle income	3	World Bank
Middle East & North Africa	4	World Bank		High income	4	World Bank
North America	5	World Bank
South Asia	6	World Bank
Sub-Saharan Africa	7	World Bank
EECA	1	Lead Investigators
LAC	2	Lead Investigators
MENA	3	Lead Investigators
West Africa	4	Lead Investigators
SSA	5	Lead Investigators
